# Supplementary material for: Improving Disease Gene Prioritization by Comparing the Semantic Similarity of Phenotypes in Mice with Those of Human Diseases
Source: PLoS One. 2012 Jun 14;7(6):e38937. doi: 10.1371/journal.pone.0038937 (PMC3375301; doi:10.1371/journal.pone.0038937)
Supplement: File S1. SOD-supplement.ods — The three highest ranked mouse genes for Septo-Optic Dysplasia are Gdf6, Marcks, and Vax1. Supporting file S1 contains the original MP annotations of the three highest ranked mouse alleles corresponding to the beforementioned genes and also provides the original HPO annotations for the disease. Furthermore, it also contains the MP annotations for Septo-Optic Dysplasia after applying the combined lexical and ontological mapping. (ODS) [file pone.0038937.s001.ods]

## Sheet: Sheet1
Mouse model alleles			Human disease
Concept ID	Concept name		Concept ID	Concept name
Vax1<tm1Grl>			Septo-Optic Dysplasia (HPO)
MP:0000111	cleft palate		HP:0000006	Autosomal dominant inheritance
MP:0000819	abnormal olfactory bulb morphology		HP:0000007	Autosomal recessive inheritance
MP:0001286	abnormal eye development		HP:0000609	Optic nerve hypoplasia
MP:0001330	abnormal optic nerve morphology		HP:0000824	Growth hormone deficiency
MP:0001332	abnormal optic nerve innervation		HP:0000830	Hypopituitarism
MP:0002196	absent corpus callosum		HP:0000873	Diabetes insipidus
MP:0002653	abnormal ependyma morphology		HP:0001255	Global developmental delay
MP:0002739	abnormal olfactory bulb development		HP:0001273	Abnormality of the corpus callosum
MP:0002961	abnormal axon guidance		HP:0001274	Agenesis of corpus callosum
MP:0004275	abnormal postnatal subventricular zone morphology		HP:0001331	Absent septum pellucidum
MP:0004277	abnormal lateral ganglionic eminence morphology		HP:0001943	Hypoglycemia
MP:0004279	abnormal rostral migratory stream morphology		HP:0003813	Phenotypic variability
MP:0005262	coloboma		HP:0004322	Short stature
MP:0009937	abnormal neuron differentiation		HP:0007890	Optic disc hypoplasia
MP:0011088	partial neonatal lethality		HP:0009381	Hypoplastic/small fingers
Gdf6<tm1Lex>			Septo-Optic Dysplasia (MP)
MP:0001262	decreased body weight		MP:0000001	mammalian phenotype
MP:0001732	postnatal growth retardation		MP:0000188	abnormal circulating glucose level
MP:0001963	abnormal hearing physiology		MP:0000189	hypoglycemia
MP:0002082	postnatal lethality		MP:0000428	abnormal craniofacial morphology
MP:0005508	abnormal skeleton morphology		MP:0000432	abnormal head morphology
MP:0008259	abnormal optic disc morphology		MP:0000545	abnormal limbs/digits/tail morphology
			MP:0000572	abnormal autopod morphology
Marcks<tm1Pjb>			MP:0000778	abnormal nervous system tract morphology
MP:0000433	microcephaly		MP:0000780	abnormal corpus callosum morphology
MP:0000774	decreased brain size		MP:0000781	decreased corpus callosum size
MP:0000780	abnormal corpus callosum morphology		MP:0000783	abnormal forebrain morphology
MP:0000788	abnormal cerebral cortex morphology		MP:0000787	abnormal telencephalon morphology
MP:0000792	abnormal cortical marginal zone morphology		MP:0000913	abnormal brain development
MP:0000822	abnormal brain ventricle morphology		MP:0000934	abnormal telencephalon development
MP:0000913	abnormal brain development		MP:0000936	small telencephalic vesicles
MP:0000914	exencephaly		MP:0001056	abnormal cranial nerve morphology
MP:0000929	open neural tube		MP:0001071	abnormal facial nerve morphology
MP:0001265	decreased body size		MP:0001253	abnormal body height
MP:0001325	abnormal retina morphology		MP:0001255	decreased body height
MP:0001436	abnormal suckling behavior		MP:0001259	abnormal body weight
MP:0002185	ectopia		MP:0001262	decreased body weight
MP:0002199	abnormal brain commissure morphology		MP:0001265	decreased body size
MP:0003052	omphalocele		MP:0001286	abnormal eye development
MP:0003104	acrania		MP:0001325	abnormal retina morphology
MP:0008221	abnormal hippocampal commissure morphology		MP:0001330	abnormal optic nerve morphology
MP:0008225	abnormal anterior commissure morphology		MP:0001672	abnormal embryogenesis/ development
MP:0011090	partial perinatal lethality		MP:0001731	abnormal postnatal growth
			MP:0001746	abnormal pituitary secretion
			MP:0001764	abnormal homeostasis
			MP:0001985	abnormal gustatory system physiology
			MP:0002078	abnormal glucose homeostasis
			MP:0002085	abnormal embryonic tissue morphology
			MP:0002089	abnormal postnatal growth/weight/body size
			MP:0002092	abnormal eye morphology
			MP:0002109	abnormal limb morphology
			MP:0002110	abnormal digit morphology
			MP:0002152	abnormal brain morphology
			MP:0002164	abnormal gland physiology
			MP:0002196	absent corpus callosum
			MP:0002199	abnormal brain commissure morphology
			MP:0002395	hemolymphoid system abnormalities
			MP:0002396	abnormal hematopoietic system morphology/development
			MP:0002544	brachydactyly
			MP:0002752	abnormal somatic nervous system morphology
			MP:0002864	abnormal ocular fundus morphology
			MP:0003232	abnormal forebrain development
			MP:0003348	hypopituitarism
			MP:0003631	nervous system phenotype
			MP:0003632	abnormal nervous system morphology
			MP:0003633	abnormal nervous system physiology
			MP:0003743	abnormal facial morphology
			MP:0003861	abnormal nervous system development
			MP:0003953	abnormal hormone level
			MP:0003956	abnormal body size
			MP:0005195	abnormal posterior eye segment morphology
			MP:0005266	abnormal metabolism
			MP:0005371	limbs/digits/tail phenotype
			MP:0005376	homeostasis/metabolism phenotype
			MP:0005378	growth/size phenotype
			MP:0005379	endocrine/exocrine gland phenotype
			MP:0005380	embryogenesis phenotype
			MP:0005382	craniofacial phenotype
			MP:0005385	cardiovascular system phenotype
			MP:0005390	skeleton phenotype
			MP:0005391	vision/eye phenotype
			MP:0005394	taste/olfaction phenotype
			MP:0005397	hematopoietic system phenotype
			MP:0005418	abnormal circulating hormone level
			MP:0005560	decreased circulating glucose level
			MP:0005646	abnormal pituitary gland physiology
			MP:0006216	abnormal optic disc size
			MP:0006217	small optic disc
			MP:0006221	optic nerve hypoplasia
			MP:0008026	abnormal brain white matter morphology
			MP:0008219	abnormal dorsal telencephalic commissure morphology
			MP:0008259	abnormal optic disc morphology
			MP:0008540	abnormal cerebrum morphology
			MP:0009642	abnormal blood homeostasis
			MP:0009772	abnormal retinal development
			MP:0010771	integument phenotype
